# Supplementary material for: XRD and Spectroscopic Investigations of ZIF—Microchannel Glass Plates Composites
Source: Materials (Basel). 2023 Mar 17;16(6):2410. doi: 10.3390/ma16062410 (PMC10056852; doi:10.3390/ma16062410)
Supplement: Supplementary file 1 [file materials-16-02410-s001.zip]

Archive with 1 entries (1 files):
- materials-2232391-supplementary.pdf
